# Supplementary material for: Influence of acid rain and root reinforcement coupling factors on disintegration characteristics of expansive soil
Source: PLoS One. 2023 Apr 13;18(4):e0284269. doi: 10.1371/journal.pone.0284269 (PMC10101439; doi:10.1371/journal.pone.0284269)
Supplement: S1 Data — (XLS) [file pone.0284269.s001.xls]

## Sheet: Sheet1
角度	7	5	3
5	591.667	666.667	666.667
5.02	733.333	616.667	641.667
5.04	633.333	816.667	633.333
5.06	641.667	783.333	625
5.08	700	475	641.667
5.1	575	516.667	575
5.12	616.667	700	708.333
5.14	466.667	583.333	641.667
5.16	575	625	700
5.18	483.333	491.667	625
5.2	591.667	566.667	533.333
5.22	541.667	541.667	591.667
5.24	675	558.333	833.333
5.26	700	500	600
5.28	533.333	541.667	658.333
5.3	675	525	533.333
5.32	625	616.667	675
5.34	575	483.333	483.333
5.36	608.333	566.667	566.667
5.38	625	666.667	625
5.4	525	633.333	658.333
5.42	583.333	633.333	741.667
5.44	616.667	600	541.667
5.46	650	525	633.333
5.48	558.333	500	541.667
5.5	600	491.667	525
5.52	600	566.667	625
5.54	550	450	641.667
5.56	683.333	575	741.667
5.58	558.333	575	591.667
5.6	475	633.333	500
5.62	533.333	716.667	541.667
5.64	558.333	550	625
5.66	491.667	441.667	608.333
5.68	583.333	700	500
5.7	558.333	575	600
5.72	450	583.333	516.667
5.74	541.667	475	516.667
5.76	516.667	450	575
5.78	600	500	533.333
5.8	558.333	541.667	616.667
5.82	466.667	491.667	575
5.84	691.667	525	383.333
5.86	583.333	475	583.333
5.88	541.667	550	625
5.9	425	533.333	475
5.92	658.333	508.333	516.667
5.94	450	583.333	483.333
5.96	625	600	600
5.98	591.667	491.667	475
6	575	383.333	533.333
6.02	608.333	691.667	633.333
6.04	675	500	616.667
6.06	525	525	550
6.08	591.667	566.667	491.667
6.1	516.667	525	608.333
6.12	616.667	433.333	458.333
6.14	600	475	550
6.16	500	533.333	516.667
6.18	558.333	608.333	608.333
6.2	458.333	475	525
6.22	483.333	475	491.667
6.24	516.667	691.667	625
6.26	516.667	500	458.333
6.28	550	658.333	550
6.3	466.667	483.333	525
6.32	500	458.333	550
6.34	516.667	533.333	633.333
6.36	516.667	475	533.333
6.38	558.333	525	516.667
6.4	508.333	508.333	658.333
6.42	408.333	533.333	408.333
6.44	550	550	683.333
6.46	441.667	508.333	558.333
6.48	458.333	583.333	500
6.5	466.667	500	500
6.52	583.333	491.667	416.667
6.54	550	466.667	600
6.56	408.333	425	458.333
6.58	466.667	441.667	400
6.6	491.667	433.333	491.667
6.62	433.333	516.667	483.333
6.64	466.667	525	608.333
6.66	516.667	425	450
6.68	525	483.333	425
6.7	541.667	466.667	450
6.72	391.667	575	500
6.74	508.333	525	550
6.76	575	475	491.667
6.78	525	566.667	425
6.8	450	525	483.333
6.82	525	508.333	408.333
6.84	550	458.333	483.333
6.86	541.667	516.667	550
6.88	441.667	375	391.667
6.9	383.333	558.333	500
6.92	433.333	466.667	516.667
6.94	483.333	491.667	566.667
6.96	650	508.333	550
6.98	566.667	500	466.667
7	375	566.667	591.667
7.02	550	475	533.333
7.04	408.333	408.333	508.333
7.06	466.667	508.333	391.667
7.08	500	416.667	566.667
7.1	525	408.333	500
7.12	383.333	500	600
7.14	433.333	391.667	558.333
7.16	575	491.667	541.667
7.18	633.333	475	466.667
7.2	391.667	458.333	500
7.22	466.667	391.667	491.667
7.24	466.667	383.333	500
7.26	483.333	483.333	650
7.28	558.333	566.667	458.333
7.3	475	450	516.667
7.32	550	391.667	558.333
7.34	516.667	475	508.333
7.36	508.333	450	566.667
7.38	433.333	433.333	458.333
7.4	400	525	566.667
7.42	450	416.667	525
7.44	500	533.333	533.333
7.46	450	550	658.333
7.48	466.667	458.333	541.667
7.5	391.667	466.667	408.333
7.52	458.333	491.667	566.667
7.54	425	450	508.333
7.56	475	425	441.667
7.58	575	516.667	450
7.6	400	591.667	508.333
7.62	600	550	433.333
7.64	483.333	475	591.667
7.66	541.667	441.667	666.667
7.68	408.333	433.333	566.667
7.7	533.333	400	575
7.72	500	450	525
7.74	525	466.667	450
7.76	441.667	400	558.333
7.78	541.667	441.667	475
7.8	533.333	525	433.333
7.82	591.667	416.667	575
7.84	450	541.667	483.333
7.86	441.667	433.333	575
7.88	566.667	425	516.667
7.9	466.667	541.667	608.333
7.92	391.667	508.333	525
7.94	583.333	591.667	558.333
7.96	466.667	408.333	441.667
7.98	508.333	466.667	516.667
8	616.667	566.667	466.667
8.02	450	516.667	575
8.04	525	616.667	600
8.06	558.333	408.333	433.333
8.08	441.667	458.333	450
8.1	450	550	516.667
8.12	500	458.333	650
8.14	633.333	550	616.667
8.16	575	566.667	616.667
8.18	525	525	558.333
8.2	666.667	500	616.667
8.22	625	591.667	750
8.24	500	450	541.667
8.26	658.333	591.667	708.333
8.28	683.333	500	666.667
8.3	533.333	600	750
8.32	658.333	608.333	608.333
8.34	675	550	566.667
8.36	683.333	608.333	675
8.38	725	508.333	716.667
8.4	616.667	625	641.667
8.42	808.333	566.667	800
8.44	658.333	616.667	775
8.46	633.333	750	675
8.48	816.667	716.667	766.667
8.5	766.667	700	991.667
8.52	708.333	675	741.667
8.54	791.667	725	816.667
8.56	791.667	758.333	766.667
8.58	808.333	691.667	866.667
8.6	808.333	825	900
8.62	783.333	875	1008.33
8.64	975	816.667	1033.33
8.66	1066.67	891.667	1058.33
8.68	1141.67	916.667	1108.33
8.7	1108.33	1050	1016.67
8.72	1041.67	991.667	1291.67
8.74	1341.67	1000	1500
8.76	1325	1200	1433.33
8.78	1200	925	1333.33
8.8	1183.33	983.333	1525
8.82	1033.33	825	1433.33
8.84	841.667	916.667	1200
8.86	825	575	1125
8.88	683.333	583.333	900
8.9	691.667	508.333	691.667
8.92	641.667	466.667	575
8.94	466.667	466.667	583.333
8.96	441.667	508.333	508.333
8.98	425	533.333	575
9	491.667	408.333	450
9.02	441.667	450	533.333
9.04	541.667	600	416.667
9.06	525	358.333	416.667
9.08	375	450	450
9.1	483.333	233.333	341.667
9.12	425	466.667	475
9.14	483.333	425	483.333
9.16	416.667	416.667	408.333
9.18	508.333	375	291.667
9.2	291.667	433.333	275
9.22	450	325	316.667
9.24	391.667	350	391.667
9.26	383.333	391.667	383.333
9.28	383.333	441.667	341.667
9.3	425	475	441.667
9.32	375	283.333	358.333
9.34	400	458.333	450
9.36	475	450	466.667
9.38	400	416.667	375
9.4	391.667	458.333	358.333
9.42	308.333	441.667	425
9.44	375	316.667	325
9.46	416.667	366.667	450
9.48	308.333	400	358.333
9.5	441.667	408.333	333.333
9.52	433.333	350	383.333
9.54	308.333	375	408.333
9.56	300	308.333	366.667
9.58	316.667	391.667	416.667
9.6	316.667	341.667	350
9.62	325	333.333	366.667
9.64	233.333	350	408.333
9.66	291.667	400	450
9.68	300	225	333.333
9.7	308.333	366.667	425
9.72	316.667	308.333	500
9.74	425	333.333	350
9.76	300	275	366.667
9.78	333.333	316.667	316.667
9.8	341.667	350	358.333
9.82	308.333	316.667	391.667
9.84	316.667	333.333	441.667
9.86	325	341.667	391.667
9.88	300	316.667	383.333
9.9	325	333.333	341.667
9.92	316.667	416.667	416.667
9.94	258.333	308.333	341.667
9.96	275	283.333	350
9.98	258.333	358.333	408.333
10	266.667	266.667	408.333
10.02	325	325	341.667
10.04	225	341.667	375
10.06	325	325	358.333
10.08	241.667	283.333	433.333
10.1	225	308.333	350
10.12	300	341.667	350
10.14	300	325	366.667
10.16	300	325	333.333
10.18	325	383.333	383.333
10.2	300	358.333	358.333
10.22	283.333	366.667	366.667
10.24	291.667	358.333	366.667
10.26	300	300	358.333
10.28	375	400	425
10.3	300	333.333	475
10.32	291.667	325	333.333
10.34	325	333.333	400
10.36	291.667	308.333	333.333
10.38	258.333	275	333.333
10.4	241.667	366.667	366.667
10.42	241.667	283.333	341.667
10.44	291.667	300	316.667
10.46	241.667	275	333.333
10.48	275	358.333	358.333
10.5	283.333	291.667	341.667
10.52	291.667	300	383.333
10.54	266.667	275	475
10.56	325	383.333	416.667
10.58	225	291.667	358.333
10.6	275	358.333	375
10.62	233.333	341.667	358.333
10.64	283.333	283.333	391.667
10.66	291.667	325	350
10.68	300	366.667	425
10.7	291.667	333.333	450
10.72	275	308.333	333.333
10.74	266.667	283.333	325
10.76	250	266.667	358.333
10.78	283.333	333.333	358.333
10.8	333.333	366.667	416.667
10.82	391.667	400	408.333
10.84	300	341.667	383.333
10.86	316.667	358.333	400
10.88	283.333	391.667	416.667
10.9	241.667	308.333	333.333
10.92	250	258.333	416.667
10.94	333.333	350	366.667
10.96	325	350	366.667
10.98	300	308.333	325
11	325	325	391.667
11.02	316.667	341.667	375
11.04	266.667	333.333	383.333
11.06	291.667	325	383.333
11.08	333.333	333.333	341.667
11.1	283.333	391.667	450
11.12	258.333	308.333	500
11.14	291.667	391.667	408.333
11.16	333.333	341.667	358.333
11.18	166.667	233.333	375
11.2	300	325	416.667
11.22	333.333	391.667	416.667
11.24	275	350	375
11.26	283.333	350	425
11.28	333.333	341.667	400
11.3	316.667	341.667	375
11.32	325	333.333	383.333
11.34	333.333	391.667	400
11.36	291.667	358.333	416.667
11.38	316.667	375	383.333
11.4	308.333	325	416.667
11.42	425	450	458.333
11.44	250	383.333	425
11.46	275	300	333.333
11.48	366.667	458.333	483.333
11.5	350	375	400
11.52	350	350	383.333
11.54	308.333	383.333	425
11.56	408.333	416.667	416.667
11.58	383.333	383.333	458.333
11.6	266.667	358.333	375
11.62	391.667	441.667	491.667
11.64	391.667	408.333	525
11.66	391.667	400	441.667
11.68	333.333	466.667	475
11.7	475	483.333	508.333
11.72	375	483.333	616.667
11.74	450	575	575
11.76	416.667	458.333	491.667
11.78	408.333	475	516.667
11.8	458.333	466.667	600
11.82	550	558.333	600
11.84	541.667	583.333	591.667
11.86	508.333	533.333	641.667
11.88	550	600	625
11.9	625	625	633.333
11.92	666.667	716.667	733.333
11.94	608.333	641.667	741.667
11.96	525	600	658.333
11.98	750	766.667	775
12	800	833.333	866.667
12.02	716.667	800	891.667
12.04	891.667	900	900
12.06	883.333	916.667	1008.33
12.08	791.667	900	1008.33
12.1	775	841.667	975
12.12	983.333	1016.67	1050
12.14	975	1016.67	1016.67
12.16	1091.67	1166.67	1350
12.18	1008.33	1183.33	1200
12.2	891.667	1283.33	1333.33
12.22	1033.33	1200	1266.67
12.24	1191.67	1250	1350
12.26	1150	1241.67	1525
12.28	1133.33	1283.33	1300
12.3	941.667	1275	1500
12.32	1008.33	1166.67	1400
12.34	975	1225	1250
12.36	916.667	1025	1041.67
12.38	841.667	883.333	1133.33
12.4	658.333	791.667	1025
12.42	708.333	716.667	1025
12.44	591.667	650	733.333
12.46	616.667	650	783.333
12.48	608.333	633.333	666.667
12.5	466.667	566.667	600
12.52	366.667	541.667	650
12.54	466.667	475	533.333
12.56	366.667	433.333	608.333
12.58	441.667	491.667	583.333
12.6	433.333	433.333	450
12.62	416.667	466.667	483.333
12.64	341.667	383.333	500
12.66	258.333	366.667	416.667
12.68	266.667	325	383.333
12.7	308.333	308.333	400
12.72	308.333	341.667	350
12.74	258.333	258.333	375
12.76	308.333	350	350
12.78	250	308.333	333.333
12.8	283.333	375	450
12.82	241.667	333.333	350
12.84	275	333.333	416.667
12.86	258.333	366.667	425
12.88	233.333	308.333	333.333
12.9	308.333	316.667	333.333
12.92	258.333	358.333	341.667
12.94	225	325	300
12.96	250	275	325
12.98	233.333	291.667	216.667
13	266.667	241.667	316.667
13.02	250	275	358.333
13.04	250	308.333	333.333
13.06	291.667	350	350
13.08	308.333	308.333	325
13.1	300	300	308.333
13.12	275	300	308.333
13.14	275	275	325
13.16	241.667	266.667	266.667
13.18	241.667	300	308.333
13.2	333.333	341.667	358.333
13.22	241.667	275	300
13.24	333.333	341.667	358.333
13.26	200	275	325
13.28	283.333	291.667	325
13.3	241.667	316.667	325
13.32	233.333	250	358.333
13.34	258.333	258.333	266.667
13.36	291.667	300	341.667
13.38	250	275	316.667
13.4	250	266.667	275
13.42	225	225	283.333
13.44	208.333	241.667	350
13.46	258.333	275	308.333
13.48	200	225	325
13.5	158.333	275	291.667
13.52	183.333	225	283.333
13.54	266.667	266.667	275
13.56	325	341.667	391.667
13.58	191.667	275	350
13.6	250	258.333	316.667
13.62	200	258.333	316.667
13.64	241.667	258.333	333.333
13.66	216.667	233.333	325
13.68	208.333	283.333	308.333
13.7	258.333	266.667	291.667
13.72	241.667	258.333	275
13.74	166.667	241.667	316.667
13.76	266.667	308.333	341.667
13.78	208.333	300	316.667
13.8	216.667	216.667	250
13.82	275	291.667	291.667
13.84	200	225	225
13.86	250	266.667	291.667
13.88	200	241.667	308.333
13.9	208.333	233.333	291.667
13.92	216.667	233.333	275
13.94	191.667	208.333	225
13.96	275	300	333.333
13.98	175	225	250
14	200	250	316.667
14.02	233.333	241.667	283.333
14.04	225	266.667	275
14.06	208.333	233.333	308.333
14.08	225	258.333	275
14.1	158.333	266.667	291.667
14.12	183.333	191.667	250
14.14	133.333	208.333	258.333
14.16	208.333	266.667	216.667
14.18	200	200	233.333
14.2	158.333	216.667	250
14.22	141.667	141.667	225
14.24	150	258.333	275
14.26	133.333	158.333	216.667
14.28	141.667	233.333	275
14.3	141.667	200	250
14.32	175	175	175
14.34	158.333	175	225
14.36	208.333	225	233.333
14.38	175	216.667	291.667
14.4	158.333	158.333	191.667
14.42	191.667	191.667	241.667
14.44	166.667	191.667	200
14.46	200	200	250
14.48	191.667	216.667	233.333
14.5	166.667	175	200
14.52	150	208.333	233.333
14.54	150	200	208.333
14.56	150	200	216.667
14.58	166.667	200	208.333
14.6	133.333	191.667	208.333
14.62	183.333	208.333	208.333
14.64	200	216.667	258.333
14.66	200	225	258.333
14.68	200	208.333	283.333
14.7	200	233.333	266.667
14.72	200	225	233.333
14.74	141.667	208.333	208.333
14.76	166.667	175	225
14.78	200	208.333	208.333
14.8	141.667	150	216.667
14.82	158.333	191.667	208.333
14.84	75	150	208.333
14.86	133.333	141.667	200
14.88	141.667	191.667	225
14.9	141.667	183.333	208.333
14.92	158.333	191.667	258.333
14.94	150	175	216.667
14.96	166.667	200	200
14.98	141.667	158.333	191.667
15	141.667	225	225
15.02	141.667	208.333	225
15.04	191.667	200	266.667
15.06	116.667	183.333	158.333
15.08	233.333	125	100
15.1	175	166.667	191.667
15.12	150	166.667	66.6667
15.14	208.333	183.333	175
15.16	125	191.667	216.667
15.18	166.667	216.667	183.333
15.2	200	133.333	158.333
15.22	200	166.667	150
15.24	141.667	158.333	233.333
15.26	233.333	275	116.667
15.28	200	216.667	150
15.3	208.333	233.333	183.333
15.32	233.333	158.333	191.667
15.34	158.333	116.667	158.333
15.36	158.333	200	133.333
15.38	216.667	91.6667	158.333
15.4	208.333	225	216.667
15.42	183.333	208.333	141.667
15.44	241.667	183.333	200
15.46	166.667	150	200
15.48	250	225	166.667
15.5	150	183.333	133.333
15.52	216.667	183.333	141.667
15.54	250	208.333	141.667
15.56	158.333	200	216.667
15.58	166.667	216.667	166.667
15.6	208.333	150	158.333
15.62	250	233.333	100
15.64	250	216.667	166.667
15.66	191.667	75	150
15.68	233.333	141.667	116.667
15.7	158.333	258.333	133.333
15.72	233.333	150	191.667
15.74	250	191.667	208.333
15.76	183.333	191.667	150
15.78	141.667	175	133.333
15.8	200	175	150
15.82	183.333	258.333	108.333
15.84	175	225	191.667
15.86	216.667	183.333	183.333
15.88	241.667	91.6667	191.667
15.9	200	166.667	200
15.92	216.667	166.667	183.333
15.94	208.333	175	158.333
15.96	216.667	183.333	233.333
15.98	158.333	216.667	166.667
16	208.333	150	191.667
16.02	108.333	225	183.333
16.04	208.333	158.333	175
16.06	258.333	150	150
16.08	166.667	216.667	200
16.1	158.333	225	150
16.12	158.333	100	141.667
16.14	175	158.333	133.333
16.16	233.333	166.667	141.667
16.18	141.667	75	158.333
16.2	200	141.667	158.333
16.22	125	175	133.333
16.24	216.667	133.333	183.333
16.26	125	116.667	191.667
16.28	200	133.333	200
16.3	166.667	166.667	166.667
16.32	183.333	208.333	150
16.34	141.667	116.667	150
16.36	200	91.6667	191.667
16.38	208.333	175	141.667
16.4	233.333	116.667	133.333
16.42	241.667	166.667	183.333
16.44	200	175	183.333
16.46	183.333	158.333	183.333
16.48	125	166.667	175
16.5	208.333	125	183.333
16.52	200	216.667	150
16.54	241.667	166.667	175
16.56	200	150	141.667
16.58	175	200	241.667
16.6	150	133.333	108.333
16.62	141.667	183.333	133.333
16.64	216.667	208.333	141.667
16.66	191.667	116.667	141.667
16.68	183.333	175	158.333
16.7	133.333	141.667	166.667
16.72	166.667	200	108.333
16.74	175	175	191.667
16.76	233.333	133.333	166.667
16.78	158.333	133.333	191.667
16.8	133.333	175	158.333
16.82	150	158.333	233.333
16.84	158.333	191.667	133.333
16.86	258.333	133.333	183.333
16.88	150	158.333	191.667
16.9	208.333	166.667	208.333
16.92	166.667	183.333	141.667
16.94	158.333	175	208.333
16.96	216.667	175	208.333
16.98	200	183.333	216.667
17	175	266.667	150
17.02	283.333	175	166.667
17.04	250	166.667	258.333
17.06	183.333	166.667	133.333
17.08	200	200	300
17.1	225	183.333	133.333
17.12	258.333	208.333	158.333
17.14	158.333	225	216.667
17.16	225	158.333	183.333
17.18	200	241.667	183.333
17.2	275	308.333	233.333
17.22	175	258.333	258.333
17.24	266.667	258.333	183.333
17.26	183.333	216.667	208.333
17.28	233.333	141.667	291.667
17.3	283.333	233.333	266.667
17.32	308.333	183.333	225
17.34	241.667	283.333	233.333
17.36	275	325	158.333
17.38	375	208.333	266.667
17.4	225	333.333	358.333
17.42	241.667	358.333	250
17.44	408.333	350	366.667
17.46	358.333	241.667	258.333
17.48	366.667	350	300
17.5	408.333	366.667	383.333
17.52	425	441.667	458.333
17.54	425	375	441.667
17.56	583.333	391.667	383.333
17.58	566.667	600	541.667
17.6	683.333	600	625
17.62	741.667	691.667	550
17.64	775	733.333	725
17.66	816.667	583.333	725
17.68	866.667	758.333	750
17.7	675	600	691.667
17.72	833.333	541.667	650
17.74	583.333	416.667	800
17.76	641.667	308.333	583.333
17.78	475	325	491.667
17.8	266.667	350	441.667
17.82	383.333	308.333	391.667
17.84	325	300	458.333
17.86	258.333	208.333	275
17.88	341.667	241.667	375
17.9	250	208.333	358.333
17.92	283.333	200	283.333
17.94	266.667	233.333	300
17.96	233.333	283.333	225
17.98	250	250	208.333
18	200	175	291.667
18.02	216.667	275	216.667
18.04	191.667	166.667	166.667
18.06	225	141.667	175
18.08	241.667	91.6667	191.667
18.1	241.667	241.667	258.333
18.12	233.333	141.667	200
18.14	191.667	166.667	150
18.16	175	166.667	191.667
18.18	166.667	91.6667	183.333
18.2	258.333	158.333	158.333
18.22	175	158.333	250
18.24	183.333	191.667	166.667
18.26	200	116.667	175
18.28	183.333	191.667	233.333
18.3	183.333	175	166.667
18.32	200	208.333	166.667
18.34	200	216.667	158.333
18.36	225	125	175
18.38	133.333	208.333	158.333
18.4	166.667	183.333	166.667
18.42	116.667	208.333	216.667
18.44	208.333	216.667	216.667
18.46	125	133.333	183.333
18.48	141.667	150	133.333
18.5	200	208.333	125
18.52	216.667	158.333	158.333
18.54	200	166.667	200
18.56	166.667	208.333	150
18.58	166.667	158.333	216.667
18.6	191.667	158.333	208.333
18.62	91.6667	175	191.667
18.64	141.667	250	200
18.66	141.667	200	183.333
18.68	175	150	166.667
18.7	208.333	225	233.333
18.72	158.333	183.333	191.667
18.74	91.6667	183.333	133.333
18.76	158.333	133.333	191.667
18.78	225	133.333	158.333
18.8	200	125	108.333
18.82	150	200	116.667
18.84	150	158.333	183.333
18.86	191.667	125	158.333
18.88	141.667	141.667	183.333
18.9	116.667	183.333	183.333
18.92	216.667	133.333	175
18.94	166.667	208.333	191.667
18.96	116.667	150	133.333
18.98	183.333	166.667	141.667
19	166.667	183.333	208.333
19.02	191.667	133.333	208.333
19.04	141.667	191.667	216.667
19.06	175	75	125
19.08	158.333	216.667	183.333
19.1	100	158.333	100
19.12	183.333	133.333	183.333
19.14	216.667	166.667	216.667
19.16	208.333	200	183.333
19.18	183.333	116.667	233.333
19.2	191.667	141.667	150
19.22	175	258.333	175
19.24	241.667	225	158.333
19.26	191.667	183.333	158.333
19.28	166.667	283.333	200
19.3	216.667	233.333	225
19.32	216.667	241.667	233.333
19.34	283.333	266.667	325
19.36	275	225	275
19.38	258.333	283.333	200
19.4	358.333	358.333	275
19.42	341.667	291.667	208.333
19.44	300	325	300
19.46	408.333	341.667	283.333
19.48	433.333	400	325
19.5	725	483.333	425
19.52	525	508.333	425
19.54	533.333	491.667	408.333
19.56	583.333	616.667	591.667
19.58	741.667	725	583.333
19.6	908.333	741.667	641.667
19.62	850	958.333	891.667
19.64	991.667	1016.67	816.667
19.66	941.667	1133.33	983.333
19.68	1233.33	1183.33	1108.33
19.7	1308.33	1216.67	1191.67
19.72	1358.33	1416.67	1316.67
19.74	1408.33	1208.33	1241.67
19.76	1366.67	1283.33	1425
19.78	1308.33	1450	1575
19.8	1125	1575	1516.67
19.82	1233.33	1141.67	1283.33
19.84	1258.33	983.333	1333.33
19.86	975	991.667	1166.67
19.88	950	975	1291.67
19.9	925	700	975
19.92	708.333	833.333	891.667
19.94	591.667	783.333	825
19.96	908.333	791.667	666.667
19.98	641.667	675	775
20	616.667	725	741.667
20.02	716.667	591.667	725
20.04	741.667	641.667	616.667
20.06	741.667	733.333	708.333
20.08	650	716.667	600
20.1	650	791.667	750
20.12	766.667	558.333	650
20.14	633.333	625	708.333
20.16	508.333	633.333	633.333
20.18	633.333	608.333	591.667
20.2	516.667	641.667	500
20.22	616.667	525	575
20.24	791.667	608.333	566.667
20.26	541.667	591.667	516.667
20.28	658.333	625	591.667
20.3	575	516.667	541.667
20.32	575	550	500
20.34	716.667	508.333	608.333
20.36	750	675	575
20.38	600	691.667	650
20.4	658.333	575	658.333
20.42	708.333	658.333	775
20.44	658.333	700	575
20.46	866.667	633.333	658.333
20.48	716.667	833.333	683.333
20.5	875	733.333	683.333
20.52	1016.67	950	733.333
20.54	1091.67	958.333	950
20.56	1016.67	941.667	933.333
20.58	991.667	816.667	983.333
20.6	1325	1175	958.333
20.62	1616.67	1350	1008.33
20.64	1750	1725	1175
20.66	1816.67	1833.33	1441.67
20.68	2525	2216.67	1650
20.7	3358.33	2916.67	2358.33
20.72	3558.33	3450	2816.67
20.74	3808.33	3666.67	3266.67
20.76	3675	3400	3716.67
20.78	3375	3608.33	4250
20.8	3316.67	2875	4066.67
20.82	2916.67	2358.33	3800
20.84	2058.33	1683.33	2833.33
20.86	1466.67	1250	2333.33
20.88	958.333	950	1841.67
20.9	750	758.333	1250
20.92	708.333	550	1058.33
20.94	575	725	766.667
20.96	616.667	758.333	866.667
20.98	816.667	608.333	508.333
21	758.333	741.667	566.667
21.02	816.667	683.333	741.667
21.04	741.667	608.333	791.667
21.06	766.667	750	808.333
21.08	1008.33	816.667	816.667
21.1	891.667	808.333	675
21.12	925	891.667	800
21.14	850	891.667	833.333
21.16	1066.67	775	800
21.18	933.333	1025	833.333
21.2	966.667	866.667	1033.33
21.22	925	858.333	1058.33
21.24	1058.33	841.667	991.667
21.26	1008.33	791.667	891.667
21.28	983.333	883.333	1116.67
21.3	775	858.333	1058.33
21.32	908.333	850	800
21.34	658.333	800	941.667
21.36	825	841.667	733.333
21.38	666.667	675	766.667
21.4	633.333	691.667	791.667
21.42	608.333	700	641.667
21.44	691.667	575	658.333
21.46	750	708.333	641.667
21.48	566.667	683.333	716.667
21.5	583.333	525	575
21.52	591.667	575	716.667
21.54	600	433.333	658.333
21.56	483.333	450	591.667
21.58	466.667	508.333	466.667
21.6	358.333	483.333	541.667
21.62	450	450	566.667
21.64	400	475	383.333
21.66	466.667	450	500
21.68	375	383.333	441.667
21.7	408.333	308.333	441.667
21.72	408.333	416.667	483.333
21.74	400	400	375
21.76	416.667	366.667	466.667
21.78	325	341.667	341.667
21.8	416.667	366.667	366.667
21.82	441.667	366.667	375
21.84	366.667	358.333	341.667
21.86	333.333	391.667	300
21.88	358.333	400	408.333
21.9	308.333	366.667	300
21.92	375	325	366.667
21.94	291.667	383.333	391.667
21.96	308.333	383.333	416.667
21.98	316.667	258.333	241.667
22	358.333	300	350
22.02	308.333	341.667	433.333
22.04	350	483.333	350
22.06	366.667	416.667	391.667
22.08	358.333	533.333	350
22.1	316.667	425	341.667
22.12	366.667	300	358.333
22.14	383.333	416.667	333.333
22.16	341.667	400	341.667
22.18	366.667	233.333	350
22.2	366.667	366.667	416.667
22.22	383.333	433.333	316.667
22.24	400	500	541.667
22.26	325	358.333	358.333
22.28	391.667	400	425
22.3	341.667	341.667	333.333
22.32	383.333	433.333	416.667
22.34	475	358.333	383.333
22.36	341.667	391.667	275
22.38	458.333	325	400
22.4	450	316.667	341.667
22.42	341.667	275	433.333
22.44	350	283.333	400
22.46	358.333	341.667	308.333
22.48	333.333	358.333	308.333
22.5	316.667	358.333	450
22.52	400	358.333	250
22.54	391.667	366.667	333.333
22.56	400	266.667	391.667
22.58	350	483.333	358.333
22.6	475	425	450
22.62	400	500	366.667
22.64	358.333	391.667	383.333
22.66	491.667	525	433.333
22.68	616.667	475	491.667
22.7	466.667	525	383.333
22.72	491.667	500	441.667
22.74	508.333	550	450
22.76	525	575	441.667
22.78	616.667	683.333	583.333
22.8	558.333	716.667	725
22.82	541.667	716.667	583.333
22.84	558.333	641.667	658.333
22.86	508.333	575	683.333
22.88	533.333	466.667	533.333
22.9	375	516.667	541.667
22.92	508.333	408.333	316.667
22.94	508.333	441.667	458.333
22.96	425	516.667	358.333
22.98	391.667	425	516.667
23	441.667	358.333	408.333
23.02	308.333	383.333	408.333
23.04	416.667	366.667	383.333
23.06	316.667	433.333	375
23.08	250	325	391.667
23.1	291.667	308.333	375
23.12	275	316.667	333.333
23.14	275	383.333	375
23.16	391.667	341.667	333.333
23.18	333.333	333.333	383.333
23.2	316.667	291.667	416.667
23.22	358.333	316.667	325
23.24	308.333	391.667	375
23.26	358.333	366.667	400
23.28	316.667	283.333	391.667
23.3	341.667	300	366.667
23.32	308.333	308.333	383.333
23.34	291.667	366.667	341.667
23.36	275	275	291.667
23.38	475	433.333	408.333
23.4	291.667	383.333	291.667
23.42	408.333	366.667	291.667
23.44	333.333	416.667	408.333
23.46	325	383.333	416.667
23.48	391.667	491.667	483.333
23.5	333.333	408.333	516.667
23.52	408.333	416.667	475
23.54	291.667	466.667	450
23.56	458.333	550	525
23.58	425	516.667	450
23.6	625	500	500
23.62	583.333	400	400
23.64	600	575	475
23.66	625	583.333	541.667
23.68	691.667	633.333	550
23.7	616.667	675	575
23.72	583.333	600	600
23.74	616.667	566.667	658.333
23.76	566.667	550	566.667
23.78	550	525	541.667
23.8	425	550	541.667
23.82	483.333	450	541.667
23.84	491.667	416.667	391.667
23.86	450	550	591.667
23.88	441.667	525	483.333
23.9	416.667	483.333	425
23.92	391.667	416.667	358.333
23.94	508.333	316.667	416.667
23.96	408.333	400	391.667
23.98	483.333	325	333.333
24	416.667	391.667	416.667
24.02	550	383.333	358.333
24.04	491.667	416.667	350
24.06	658.333	483.333	491.667
24.08	450	491.667	450
24.1	491.667	408.333	425
24.12	416.667	466.667	525
24.14	500	516.667	508.333
24.16	491.667	375	483.333
24.18	508.333	391.667	500
24.2	533.333	458.333	458.333
24.22	400	366.667	458.333
24.24	650	508.333	408.333
24.26	500	400	483.333
24.28	491.667	433.333	408.333
24.3	558.333	400	450
24.32	575	475	525
24.34	491.667	608.333	500
24.36	500	466.667	566.667
24.38	466.667	425	483.333
24.4	533.333	500	466.667
24.42	525	383.333	508.333
24.44	525	541.667	508.333
24.46	575	558.333	600
24.48	583.333	550	558.333
24.5	700	608.333	666.667
24.52	691.667	808.333	541.667
24.54	641.667	666.667	716.667
24.56	758.333	675	616.667
24.58	825	900	758.333
24.6	925	791.667	808.333
24.62	925	800	825
24.64	941.667	916.667	966.667
24.66	1091.67	958.333	1000
24.68	1066.67	1025	1050
24.7	1325	908.333	966.667
24.72	1275	1133.33	1133.33
24.74	1241.67	983.333	1125
24.76	1491.67	1225	1200
24.78	1533.33	1100	1241.67
24.8	1316.67	1191.67	1333.33
24.82	1258.33	1100	1383.33
24.84	1366.67	1241.67	1333.33
24.86	1241.67	1216.67	1266.67
24.88	1175	933.333	1216.67
24.9	1116.67	1016.67	1066.67
24.92	958.333	950	1075
24.94	1150	958.333	1000
24.96	1075	783.333	1183.33
24.98	783.333	791.667	900
25	1050	758.333	916.667
25.02	933.333	800	875
25.04	1000	591.667	925
25.06	883.333	808.333	766.667
25.08	808.333	608.333	616.667
25.1	825	583.333	741.667
25.12	841.667	708.333	816.667
25.14	791.667	633.333	858.333
25.16	775	666.667	591.667
25.18	666.667	766.667	883.333
25.2	866.667	641.667	850
25.22	783.333	691.667	700
25.24	750	691.667	633.333
25.26	758.333	750	833.333
25.28	908.333	775	858.333
25.3	883.333	841.667	816.667
25.32	916.667	733.333	850
25.34	891.667	825	883.333
25.36	825	891.667	650
25.38	975	750	800
25.4	958.333	900	925
25.42	850	658.333	775
25.44	783.333	1016.67	658.333
25.46	825	708.333	833.333
25.48	650	541.667	800
25.5	550	800	733.333
25.52	541.667	491.667	725
25.54	633.333	533.333	650
25.56	483.333	491.667	616.667
25.58	475	500	516.667
25.6	458.333	425	416.667
25.62	533.333	366.667	450
25.64	500	500	575
25.66	541.667	550	450
25.68	566.667	416.667	533.333
25.7	516.667	333.333	575
25.72	500	425	500
25.74	508.333	433.333	483.333
25.76	433.333	433.333	366.667
25.78	466.667	491.667	491.667
25.8	583.333	466.667	525
25.82	416.667	516.667	466.667
25.84	450	400	416.667
25.86	508.333	491.667	425
25.88	483.333	383.333	300
25.9	441.667	475	466.667
25.92	508.333	366.667	450
25.94	458.333	458.333	383.333
25.96	433.333	425	333.333
25.98	491.667	483.333	500
26	450	575	433.333
26.02	583.333	491.667	441.667
26.04	541.667	641.667	408.333
26.06	458.333	491.667	441.667
26.08	691.667	516.667	500
26.1	533.333	558.333	525
26.12	625	616.667	558.333
26.14	616.667	658.333	583.333
26.16	716.667	675	650
26.18	850	625	633.333
26.2	758.333	875	658.333
26.22	816.667	950	791.667
26.24	950	983.333	700
26.26	1058.33	1058.33	983.333
26.28	1341.67	1291.67	1050
26.3	1650	1533.33	975
26.32	1925	1958.33	1391.67
26.34	2333.33	2391.67	1641.67
26.36	2691.67	2666.67	2008.33
26.38	3175	3066.67	2175
26.4	4250	4066.67	2816.67
26.42	5158.33	5733.33	3391.67
26.44	6541.67	6966.67	4133.33
26.46	8233.33	9358.33	5483.33
26.48	10658.3	12100	7025
26.5	13591.7	13700	9366.67
26.52	16333.3	15800	12508.3
26.54	17133.3	15666.7	15075
26.56	16658.3	14466.7	17725
26.58	14975	13300	17891.7
26.6	13075	10833.3	15983.3
26.62	10666.7	8366.67	13866.7
26.64	7916.67	6100	11633.3
26.66	5416.67	4191.67	8750
26.68	4225	2991.67	6725
26.7	2741.67	2300	4666.67
26.72	2441.67	1608.33	3225
26.74	1791.67	1558.33	2341.67
26.76	1750	1183.33	2233.33
26.78	1233.33	1133.33	1691.67
26.8	1291.67	1066.67	1500
26.82	1141.67	941.667	1258.33
26.84	1108.33	925	1158.33
26.86	933.333	650	916.667
26.88	725	733.333	941.667
26.9	775	616.667	741.667
26.92	775	650	758.333
26.94	675	508.333	658.333
26.96	600	433.333	791.667
26.98	616.667	508.333	483.333
27	408.333	675	625
27.02	641.667	441.667	533.333
27.04	558.333	475	466.667
27.06	458.333	575	508.333
27.08	508.333	408.333	558.333
27.1	575	450	425
27.12	533.333	408.333	625
27.14	483.333	516.667	466.667
27.16	408.333	383.333	466.667
27.18	616.667	400	466.667
27.2	316.667	400	408.333
27.22	483.333	516.667	341.667
27.24	483.333	375	450
27.26	400	425	458.333
27.28	383.333	475	533.333
27.3	650	541.667	550
27.32	583.333	541.667	458.333
27.34	616.667	583.333	441.667
27.36	575	475	475
27.38	475	500	558.333
27.4	425	416.667	533.333
27.42	541.667	358.333	541.667
27.44	516.667	558.333	383.333
27.46	550	383.333	500
27.48	450	350	483.333
27.5	441.667	458.333	450
27.52	400	450	541.667
27.54	425	475	450
27.56	441.667	391.667	625
27.58	525	600	550
27.6	483.333	408.333	433.333
27.62	683.333	600	475
27.64	683.333	500	525
27.66	616.667	641.667	658.333
27.68	716.667	733.333	550
27.7	808.333	733.333	683.333
27.72	1141.67	775	591.667
27.74	1075	750	708.333
27.76	1116.67	591.667	808.333
27.78	766.667	616.667	958.333
27.8	866.667	608.333	775
27.82	825	625	1000
27.84	591.667	591.667	750
27.86	608.333	416.667	891.667
27.88	616.667	408.333	666.667
27.9	416.667	491.667	575
27.92	441.667	333.333	633.333
27.94	391.667	433.333	441.667
27.96	391.667	350	466.667
27.98	391.667	250	433.333
28	391.667	266.667	366.667
28.02	350	341.667	250
28.04	275	375	350
28.06	391.667	300	291.667
28.08	258.333	291.667	333.333
28.1	291.667	308.333	366.667
28.12	316.667	258.333	341.667
28.14	341.667	341.667	358.333
28.16	233.333	275	266.667
28.18	283.333	350	283.333
28.2	258.333	266.667	225
28.22	266.667	300	308.333
28.24	308.333	250	291.667
28.26	266.667	391.667	258.333
28.28	283.333	300	200
28.3	225	333.333	275
28.32	283.333	233.333	250
28.34	200	233.333	316.667
28.36	350	250	316.667
28.38	341.667	308.333	266.667
28.4	266.667	283.333	341.667
28.42	375	308.333	291.667
28.44	200	350	283.333
28.46	283.333	183.333	241.667
28.48	300	283.333	333.333
28.5	300	341.667	400
28.52	350	325	241.667
28.54	300	291.667	333.333
28.56	308.333	216.667	291.667
28.58	241.667	241.667	258.333
28.6	233.333	175	250
28.62	408.333	233.333	350
28.64	233.333	341.667	225
28.66	341.667	300	216.667
28.68	250	275	208.333
28.7	258.333	283.333	208.333
28.72	200	283.333	358.333
28.74	200	291.667	266.667
28.76	266.667	241.667	200
28.78	233.333	216.667	366.667
28.8	308.333	150	266.667
28.82	258.333	250	258.333
28.84	266.667	225	300
28.86	325	250	325
28.88	225	216.667	300
28.9	208.333	325	233.333
28.92	241.667	200	308.333
28.94	283.333	291.667	266.667
28.96	283.333	225	258.333
28.98	208.333	241.667	225
29	233.333	216.667	250
29.02	191.667	266.667	200
29.04	325	275	258.333
29.06	175	158.333	283.333
29.08	241.667	350	208.333
29.1	325	233.333	266.667
29.12	300	200	225
29.14	191.667	133.333	241.667
29.16	208.333	250	258.333
29.18	300	250	175
29.2	316.667	191.667	266.667
29.22	325	325	225
29.24	350	316.667	191.667
29.26	550	300	308.333
29.28	533.333	408.333	358.333
29.3	533.333	350	366.667
29.32	508.333	333.333	391.667
29.34	483.333	275	350
29.36	416.667	233.333	300
29.38	550	383.333	333.333
29.4	541.667	316.667	308.333
29.42	458.333	333.333	283.333
29.44	433.333	350	416.667
29.46	291.667	258.333	333.333
29.48	366.667	308.333	333.333
29.5	300	400	383.333
29.52	416.667	333.333	316.667
29.54	416.667	350	316.667
29.56	283.333	491.667	358.333
29.58	341.667	341.667	366.667
29.6	508.333	375	350
29.62	500	558.333	350
29.64	533.333	558.333	466.667
29.66	616.667	600	383.333
29.68	666.667	641.667	625
29.7	658.333	675	533.333
29.72	633.333	716.667	508.333
29.74	700	758.333	750
29.76	725	675	741.667
29.78	658.333	791.667	658.333
29.8	808.333	758.333	900
29.82	541.667	608.333	783.333
29.84	750	550	750
29.86	475	475	650
29.88	575	366.667	466.667
29.9	425	441.667	483.333
29.92	400	391.667	500
29.94	366.667	350	375
29.96	316.667	458.333	475
29.98	283.333	258.333	291.667
30	325	341.667	350
30.02	325	300	358.333
30.04	283.333	300	258.333
30.06	308.333	266.667	291.667
30.08	350	233.333	241.667
30.1	300	266.667	258.333
30.12	183.333	275	291.667
30.14	250	233.333	308.333
30.16	275	191.667	283.333
30.18	183.333	266.667	208.333
30.2	216.667	275	158.333
30.22	275	283.333	275
30.24	175	258.333	308.333
30.26	241.667	258.333	316.667
30.28	300	225	283.333
30.3	266.667	216.667	183.333
30.32	250	208.333	258.333
30.34	250	291.667	375
30.36	266.667	233.333	200
30.38	233.333	216.667	258.333
30.4	291.667	208.333	291.667
30.42	216.667	208.333	341.667
30.44	225	241.667	241.667
30.46	283.333	275	241.667
30.48	241.667	191.667	258.333
30.5	191.667	208.333	241.667
30.52	300	200	166.667
30.54	308.333	366.667	325
30.56	241.667	241.667	316.667
30.58	191.667	233.333	183.333
30.6	275	258.333	316.667
30.62	150	250	258.333
30.64	300	308.333	225
30.66	216.667	241.667	291.667
30.68	250	283.333	275
30.7	266.667	250	183.333
30.72	166.667	233.333	158.333
30.74	241.667	300	250
30.76	241.667	241.667	341.667
30.78	250	250	291.667
30.8	241.667	266.667	366.667
30.82	308.333	300	350
30.84	325	275	275
30.86	341.667	308.333	258.333
30.88	400	350	275
30.9	250	333.333	225
30.92	266.667	375	400
30.94	300	400	375
30.96	325	325	358.333
30.98	333.333	391.667	341.667
31	400	350	425
31.02	425	400	383.333
31.04	641.667	408.333	383.333
31.06	341.667	583.333	441.667
31.08	475	633.333	466.667
31.1	550	666.667	650
31.12	575	433.333	650
31.14	600	625	491.667
31.16	683.333	608.333	591.667
31.18	566.667	458.333	516.667
31.2	491.667	550	533.333
31.22	433.333	441.667	466.667
31.24	341.667	483.333	550
31.26	475	400	441.667
31.28	466.667	291.667	350
31.3	291.667	358.333	341.667
31.32	366.667	325	391.667
31.34	300	316.667	325
31.36	333.333	266.667	308.333
31.38	241.667	283.333	241.667
31.4	275	266.667	208.333
31.42	233.333	358.333	208.333
31.44	225	250	225
31.46	300	241.667	316.667
31.48	283.333	291.667	191.667
31.5	166.667	266.667	250
31.52	250	283.333	258.333
31.54	241.667	258.333	258.333
31.56	333.333	200	175
31.58	200	166.667	308.333
31.6	233.333	233.333	175
31.62	283.333	216.667	175
31.64	291.667	216.667	233.333
31.66	275	258.333	266.667
31.68	308.333	308.333	266.667
31.7	341.667	350	266.667
31.72	216.667	350	308.333
31.74	266.667	241.667	375
31.76	416.667	200	250
31.78	400	325	300
31.8	450	291.667	425
31.82	458.333	400	441.667
31.84	283.333	375	483.333
31.86	516.667	375	475
31.88	433.333	466.667	483.333
31.9	466.667	525	500
31.92	566.667	458.333	491.667
31.94	550	425	450
31.96	450	350	475
31.98	441.667	425	558.333
32	391.667	366.667	491.667
32.02	475	375	558.333
32.04	316.667	283.333	416.667
32.06	341.667	333.333	383.333
32.08	283.333	216.667	416.667
32.1	325	300	366.667
32.12	333.333	258.333	225
32.14	316.667	266.667	225
32.16	391.667	216.667	333.333
32.18	233.333	183.333	225
32.2	283.333	216.667	141.667
32.22	208.333	283.333	208.333
32.24	258.333	233.333	275
32.26	225	250	291.667
32.28	250	191.667	283.333
32.3	183.333	225	166.667
32.32	200	241.667	308.333
32.34	275	216.667	275
32.36	308.333	225	233.333
32.38	183.333	183.333	241.667
32.4	283.333	200	133.333
32.42	183.333	175	191.667
32.44	325	241.667	141.667
32.46	216.667	233.333	225
32.48	266.667	216.667	216.667
32.5	141.667	158.333	266.667
32.52	308.333	233.333	308.333
32.54	275	241.667	250
32.56	208.333	266.667	200
32.58	233.333	191.667	225
32.6	166.667	208.333	208.333
32.62	208.333	225	225
32.64	283.333	166.667	250
32.66	275	300	216.667
32.68	275	200	208.333
32.7	308.333	300	291.667
32.72	300	208.333	158.333
32.74	283.333	308.333	291.667
32.76	241.667	316.667	233.333
32.78	408.333	266.667	316.667
32.8	325	275	258.333
32.82	375	358.333	375
32.84	433.333	375	333.333
32.86	375	341.667	275
32.88	408.333	383.333	341.667
32.9	508.333	483.333	466.667
32.92	441.667	516.667	500
32.94	416.667	425	391.667
32.96	541.667	450	558.333
32.98	425	541.667	400
33	466.667	491.667	408.333
33.02	500	558.333	400
33.04	675	550	516.667
33.06	700	525	608.333
33.08	516.667	416.667	491.667
33.1	566.667	508.333	533.333
33.12	583.333	425	608.333
33.14	550	508.333	625
33.16	525	583.333	500
33.18	466.667	616.667	558.333
33.2	575	525	541.667
33.22	483.333	433.333	575
33.24	350	483.333	433.333
33.26	500	458.333	466.667
33.28	483.333	491.667	583.333
33.3	541.667	483.333	575
33.32	425	466.667	500
33.34	400	441.667	433.333
33.36	483.333	433.333	441.667
33.38	416.667	391.667	516.667
33.4	425	400	558.333
33.42	341.667	325	375
33.44	408.333	316.667	408.333
33.46	350	400	400
33.48	300	358.333	391.667
33.5	308.333	308.333	408.333
33.52	225	366.667	300
33.54	300	275	333.333
33.56	225	266.667	266.667
33.58	316.667	258.333	208.333
33.6	250	208.333	258.333
33.62	300	241.667	258.333
33.64	250	266.667	308.333
33.66	283.333	216.667	216.667
33.68	225	108.333	200
33.7	266.667	275	266.667
33.72	191.667	158.333	283.333
33.74	333.333	191.667	216.667
33.76	291.667	225	208.333
33.78	241.667	200	250
33.8	108.333	241.667	225
33.82	241.667	233.333	258.333
33.84	183.333	233.333	225
33.86	225	133.333	241.667
33.88	183.333	208.333	200
33.9	275	233.333	233.333
33.92	116.667	175	191.667
33.94	200	225	208.333
33.96	225	241.667	241.667
33.98	133.333	183.333	191.667
34	191.667	233.333	183.333
34.02	316.667	200	216.667
34.04	175	133.333	150
34.06	216.667	200	216.667
34.08	175	241.667	166.667
34.1	208.333	250	233.333
34.12	266.667	116.667	258.333
34.14	283.333	241.667	308.333
34.16	358.333	233.333	216.667
34.18	275	266.667	250
34.2	308.333	225	316.667
34.22	275	200	233.333
34.24	308.333	408.333	175
34.26	208.333	391.667	283.333
34.28	283.333	333.333	333.333
34.3	325	266.667	283.333
34.32	375	341.667	400
34.34	300	300	441.667
34.36	558.333	650	341.667
34.38	391.667	541.667	458.333
34.4	633.333	541.667	483.333
34.42	591.667	558.333	391.667
34.44	566.667	483.333	491.667
34.46	491.667	483.333	566.667
34.48	508.333	750	558.333
34.5	466.667	608.333	566.667
34.52	616.667	675	583.333
34.54	616.667	500	716.667
34.56	550	641.667	666.667
34.58	575	600	508.333
34.6	633.333	583.333	591.667
34.62	683.333	750	550
34.64	716.667	691.667	708.333
34.66	533.333	666.667	608.333
34.68	733.333	716.667	750
34.7	841.667	816.667	858.333
34.72	758.333	825	750
34.74	933.333	975	741.667
34.76	1025	1041.67	908.333
34.78	1133.33	1141.67	1008.33
34.8	1158.33	1308.33	1091.67
34.82	1108.33	1450	991.667
34.84	1225	1116.67	1041.67
34.86	1225	1316.67	1150
34.88	1041.67	1183.33	1250
34.9	1075	1091.67	1275
34.92	1233.33	1183.33	1183.33
34.94	1083.33	1108.33	1116.67
34.96	1016.67	1075	941.667
34.98	916.667	950	1025
35	933.333	858.333	925
35.02	791.667	775	983.333
35.04	683.333	816.667	941.667
35.06	608.333	775	825
35.08	450	566.667	700
35.1	558.333	700	508.333
35.12	525	583.333	508.333
35.14	625	450	558.333
35.16	458.333	475	508.333
35.18	483.333	458.333	575
35.2	550	475	483.333
35.22	383.333	466.667	483.333
35.24	466.667	458.333	433.333
35.26	416.667	408.333	525
35.28	366.667	425	391.667
35.3	458.333	600	400
35.32	591.667	383.333	450
35.34	441.667	508.333	450
35.36	450	408.333	533.333
35.38	508.333	583.333	475
35.4	591.667	600	441.667
35.42	466.667	525	450
35.44	625	566.667	525
35.46	541.667	600	525
35.48	633.333	716.667	583.333
35.5	550	791.667	491.667
35.52	825	800	741.667
35.54	600	716.667	550
35.56	550	716.667	733.333
35.58	683.333	858.333	658.333
35.6	816.667	700	750
35.62	633.333	708.333	775
35.64	650	566.667	583.333
35.66	675	633.333	583.333
35.68	666.667	616.667	566.667
35.7	750	583.333	641.667
35.72	566.667	625	516.667
35.74	541.667	550	575
35.76	483.333	483.333	500
35.78	641.667	516.667	450
35.8	633.333	566.667	558.333
35.82	625	658.333	625
35.84	575	550	433.333
35.86	708.333	625	583.333
35.88	600	616.667	700
35.9	600	516.667	666.667
35.92	666.667	600	633.333
35.94	633.333	450	650
35.96	533.333	500	483.333
35.98	408.333	558.333	441.667
36	533.333	433.333	550
36.02	441.667	425	541.667
36.04	433.333	441.667	541.667
36.06	500	341.667	400
36.08	450	375	441.667
36.1	283.333	391.667	433.333
36.12	400	508.333	375
36.14	383.333	375	525
36.16	441.667	366.667	400
36.18	491.667	458.333	491.667
36.2	475	525	450
36.22	416.667	541.667	408.333
36.24	466.667	483.333	366.667
36.26	566.667	483.333	491.667
36.28	591.667	608.333	500
36.3	500	583.333	491.667
36.32	650	866.667	666.667
36.34	675	733.333	783.333
36.36	941.667	1008.33	741.667
36.38	1233.33	1158.33	916.667
36.4	1558.33	1258.33	958.333
36.42	1458.33	1675	1091.67
36.44	1808.33	1641.67	1683.33
36.46	1658.33	1400	1616.67
36.48	1400	1366.67	1700
36.5	1475	1391.67	1650
36.52	1216.67	1150	1225
36.54	1200	1016.67	1208.33
36.56	958.333	875	1200
36.58	833.333	866.667	1208.33
36.6	708.333	666.667	1025
36.62	716.667	508.333	791.667
36.64	575	650	733.333
36.66	633.333	708.333	575
36.68	716.667	691.667	791.667
36.7	516.667	658.333	583.333
36.72	616.667	483.333	625
36.74	641.667	608.333	750
36.76	750	475	633.333
36.78	575	591.667	683.333
36.8	616.667	566.667	666.667
36.82	475	733.333	458.333
36.84	625	650	541.667
36.86	475	516.667	600
36.88	558.333	608.333	550
36.9	400	466.667	550
36.92	483.333	333.333	416.667
36.94	416.667	441.667	491.667
36.96	516.667	408.333	458.333
36.98	275	441.667	375
37	358.333	400	333.333
37.02	466.667	416.667	308.333
37.04	266.667	325	375
37.06	366.667	408.333	333.333
37.08	266.667	433.333	391.667
37.1	291.667	341.667	341.667
37.12	291.667	241.667	383.333
37.14	275	333.333	391.667
37.16	316.667	266.667	358.333
37.18	275	391.667	308.333
37.2	400	291.667	308.333
37.22	400	400	383.333
37.24	300	258.333	291.667
37.26	375	425	341.667
37.28	275	466.667	325
37.3	283.333	391.667	366.667
37.32	316.667	350	416.667
37.34	358.333	366.667	325
37.36	491.667	383.333	308.333
37.38	383.333	433.333	483.333
37.4	308.333	366.667	383.333
37.42	366.667	400	316.667
37.44	500	516.667	358.333
37.46	358.333	433.333	375
37.48	541.667	375	458.333
37.5	425	533.333	391.667
37.52	458.333	541.667	433.333
37.54	491.667	666.667	441.667
37.56	591.667	458.333	458.333
37.58	675	525	583.333
37.6	591.667	558.333	500
37.62	466.667	533.333	500
37.64	550	558.333	541.667
37.66	641.667	500	591.667
37.68	591.667	516.667	608.333
37.7	550	558.333	575
37.72	600	516.667	675
37.74	516.667	450	608.333
37.76	391.667	416.667	583.333
37.78	441.667	541.667	516.667
37.8	391.667	475	433.333
37.82	425	400	383.333
37.84	466.667	300	366.667
37.86	425	433.333	291.667
37.88	333.333	308.333	341.667
37.9	391.667	383.333	391.667
37.92	308.333	400	483.333
37.94	350	358.333	400
37.96	366.667	350	300
37.98	341.667	375	408.333
38	333.333	275	300
38.02	383.333	333.333	391.667
38.04	283.333	375	341.667
38.06	291.667	375	308.333
38.08	391.667	391.667	325
38.1	383.333	450	475
38.12	408.333	308.333	300
38.14	466.667	375	291.667
38.16	450	383.333	400
38.18	416.667	466.667	416.667
38.2	400	391.667	425
38.22	275	416.667	466.667
38.24	425	466.667	483.333
38.26	483.333	475	316.667
38.28	366.667	466.667	450
38.3	458.333	533.333	550
38.32	600	466.667	450
38.34	416.667	466.667	358.333
38.36	508.333	550	575
38.38	466.667	516.667	458.333
38.4	391.667	458.333	441.667
38.42	441.667	491.667	450
38.44	483.333	508.333	383.333
38.46	375	466.667	350
38.48	408.333	500	375
38.5	416.667	475	391.667
38.52	391.667	483.333	366.667
38.54	416.667	500	325
38.56	300	416.667	475
38.58	341.667	316.667	400
38.6	383.333	266.667	350
38.62	508.333	358.333	341.667
38.64	283.333	333.333	308.333
38.66	350	333.333	275
38.68	291.667	258.333	266.667
38.7	275	191.667	308.333
38.72	241.667	341.667	366.667
38.74	241.667	266.667	283.333
38.76	291.667	233.333	316.667
38.78	216.667	250	175
38.8	350	225	250
38.82	200	283.333	233.333
38.84	341.667	291.667	258.333
38.86	325	283.333	258.333
38.88	291.667	275	225
38.9	325	208.333	375
38.92	325	300	300
38.94	325	216.667	175
38.96	308.333	283.333	241.667
38.98	175	283.333	366.667
39	325	250	216.667
39.02	241.667	316.667	308.333
39.04	383.333	308.333	333.333
39.06	308.333	291.667	291.667
39.08	341.667	283.333	466.667
39.1	391.667	341.667	316.667
39.12	316.667	325	266.667
39.14	233.333	308.333	266.667
39.16	400	291.667	366.667
39.18	383.333	375	366.667
39.2	425	300	325
39.22	391.667	375	450
39.24	383.333	575	425
39.26	575	658.333	541.667
39.28	775	591.667	433.333
39.3	808.333	808.333	608.333
39.32	816.667	983.333	691.667
39.34	958.333	1166.67	700
39.36	1216.67	1008.33	1116.67
39.38	1025	1050	1300
39.4	975	850	1291.67
39.42	800	1050	1275
39.44	791.667	825	1000
39.46	608.333	725	1033.33
39.48	783.333	733.333	1091.67
39.5	633.333	491.667	808.333
39.52	491.667	375	808.333
39.54	225	258.333	533.333
39.56	291.667	291.667	325
39.58	275	141.667	316.667
39.6	300	225	200
39.62	216.667	216.667	266.667
39.64	275	225	191.667
39.66	308.333	316.667	233.333
39.68	250	141.667	208.333
39.7	241.667	183.333	158.333
39.72	275	216.667	158.333
39.74	225	216.667	241.667
39.76	241.667	283.333	283.333
39.78	350	316.667	158.333
39.8	150	191.667	225
39.82	233.333	216.667	266.667
39.84	275	191.667	216.667
39.86	275	291.667	225
39.88	350	266.667	291.667
39.9	325	283.333	300
39.92	266.667	391.667	208.333
39.94	408.333	383.333	333.333
39.96	300	275	258.333
39.98	266.667	291.667	333.333
40	316.667	325	358.333
40.02	241.667	391.667	308.333
40.04	400	316.667	333.333
40.06	475	566.667	366.667
40.08	466.667	458.333	383.333
40.1	483.333	591.667	358.333
40.12	550	733.333	458.333
40.14	691.667	841.667	575
40.16	925	691.667	733.333
40.18	708.333	833.333	683.333
40.2	858.333	866.667	766.667
40.22	758.333	791.667	933.333
40.24	591.667	641.667	991.667
40.26	708.333	750	733.333
40.28	558.333	583.333	566.667
40.3	600	583.333	691.667
40.32	458.333	408.333	591.667
40.34	375	425	458.333
40.36	258.333	391.667	433.333
40.38	333.333	283.333	383.333
40.4	383.333	275	291.667
40.42	333.333	216.667	333.333
40.44	275	250	333.333
40.46	258.333	166.667	233.333
40.48	266.667	316.667	291.667
40.5	208.333	291.667	200
40.52	275	258.333	216.667
40.54	291.667	241.667	283.333
40.56	250	383.333	291.667
40.58	241.667	333.333	291.667
40.6	316.667	316.667	241.667
40.62	325	250	208.333
40.64	325	325	258.333
40.66	333.333	316.667	233.333
40.68	283.333	341.667	358.333
40.7	266.667	316.667	400
40.72	250	316.667	291.667
40.74	341.667	408.333	383.333
40.76	300	375	316.667
40.78	308.333	333.333	308.333
40.8	375	308.333	308.333
40.82	266.667	233.333	250
40.84	308.333	358.333	241.667
40.86	400	341.667	258.333
40.88	358.333	308.333	350
40.9	350	266.667	308.333
40.92	366.667	283.333	341.667
40.94	350	425	233.333
40.96	308.333	300	358.333
40.98	350	400	300
41	233.333	258.333	241.667
41.02	283.333	316.667	258.333
41.04	275	233.333	216.667
41.06	225	341.667	258.333
41.08	258.333	275	258.333
41.1	333.333	250	275
41.12	316.667	266.667	275
41.14	266.667	341.667	358.333
41.16	366.667	375	308.333
41.18	375	233.333	283.333
41.2	375	233.333	341.667
41.22	433.333	433.333	375
41.24	316.667	391.667	233.333
41.26	375	325	366.667
41.28	416.667	233.333	383.333
41.3	333.333	325	375
41.32	350	366.667	291.667
41.34	350	291.667	308.333
41.36	216.667	316.667	233.333
41.38	316.667	183.333	266.667
41.4	183.333	241.667	283.333
41.42	291.667	208.333	250
41.44	300	275	250
41.46	283.333	283.333	266.667
41.48	158.333	275	300
41.5	200	233.333	266.667
41.52	341.667	225	166.667
41.54	266.667	275	366.667
41.56	325	375	283.333
41.58	275	266.667	225
41.6	200	250	208.333
41.62	200	200	200
41.64	216.667	141.667	200
41.66	308.333	266.667	208.333
41.68	275	208.333	225
41.7	241.667	183.333	158.333
41.72	275	216.667	191.667
41.74	258.333	241.667	241.667
41.76	300	266.667	250
41.78	233.333	200	225
41.8	241.667	300	183.333
41.82	283.333	283.333	216.667
41.84	225	291.667	233.333
41.86	366.667	316.667	275
41.88	191.667	333.333	358.333
41.9	266.667	333.333	333.333
41.92	275	258.333	350
41.94	375	300	300
41.96	416.667	341.667	241.667
41.98	283.333	291.667	425
42	358.333	275	300
42.02	341.667	300	225
42.04	350	291.667	333.333
42.06	200	308.333	291.667
42.08	266.667	341.667	341.667
42.1	291.667	300	183.333
42.12	275	375	433.333
42.14	283.333	375	283.333
42.16	283.333	450	275
42.18	466.667	500	341.667
42.2	391.667	508.333	508.333
42.22	416.667	466.667	425
42.24	675	641.667	533.333
42.26	675	683.333	408.333
42.28	808.333	1125	641.667
42.3	1041.67	1116.67	825
42.32	1000	1308.33	816.667
42.34	1141.67	1216.67	1200
42.36	1091.67	991.667	1266.67
42.38	1075	1016.67	1083.33
42.4	1083.33	758.333	1250
42.42	1058.33	733.333	1025
42.44	733.333	800	858.333
42.46	766.667	583.333	875
42.48	650	541.667	641.667
42.5	550	558.333	708.333
42.52	408.333	291.667	600
42.54	308.333	333.333	541.667
42.56	341.667	225	300
42.58	400	250	266.667
42.6	208.333	166.667	225
42.62	258.333	258.333	225
42.64	183.333	233.333	225
42.66	200	216.667	208.333
42.68	166.667	133.333	183.333
42.7	183.333	200	166.667
42.72	241.667	175	191.667
42.74	150	158.333	150
42.76	225	175	225
42.78	166.667	141.667	125
42.8	141.667	150	133.333
42.82	200	150	166.667
42.84	150	125	125
42.86	225	183.333	191.667
42.88	175	150	100
42.9	191.667	141.667	158.333
42.92	158.333	150	175
42.94	241.667	125	175
42.96	208.333	141.667	208.333
42.98	150	141.667	125
43	158.333	116.667	166.667
43.02	100	158.333	225
43.04	208.333	183.333	175
43.06	241.667	141.667	141.667
43.08	191.667	183.333	158.333
43.1	200	133.333	250
43.12	175	200	116.667
43.14	116.667	133.333	175
43.16	158.333	125	191.667
43.18	166.667	100	125
43.2	216.667	183.333	191.667
43.22	141.667	166.667	166.667
43.24	216.667	191.667	133.333
43.26	208.333	150	158.333
43.28	150	141.667	141.667
43.3	191.667	183.333	141.667
43.32	200	66.6667	191.667
43.34	166.667	133.333	141.667
43.36	208.333	141.667	183.333
43.38	141.667	183.333	200
43.4	216.667	100	175
43.42	158.333	108.333	125
43.44	208.333	216.667	216.667
43.46	308.333	150	225
43.48	166.667	233.333	158.333
43.5	141.667	100	166.667
43.52	166.667	158.333	216.667
43.54	158.333	158.333	191.667
43.56	183.333	183.333	183.333
43.58	133.333	183.333	150
43.6	141.667	141.667	175
43.62	166.667	166.667	233.333
43.64	191.667	166.667	191.667
43.66	200	175	200
43.68	216.667	175	141.667
43.7	166.667	166.667	200
43.72	183.333	141.667	133.333
43.74	133.333	175	175
43.76	175	108.333	116.667
43.78	166.667	141.667	191.667
43.8	183.333	200	200
43.82	175	183.333	175
43.84	166.667	191.667	150
43.86	250	100	208.333
43.88	191.667	175	166.667
43.9	225	125	175
43.92	166.667	191.667	183.333
43.94	150	183.333	100
43.96	191.667	208.333	191.667
43.98	166.667	200	141.667
44	200	166.667	150
44.02	275	241.667	325
44.04	233.333	158.333	166.667
44.06	241.667	125	216.667
44.08	183.333	150	166.667
44.1	175	241.667	266.667
44.12	175	216.667	208.333
44.14	225	183.333	191.667
44.16	216.667	233.333	191.667
44.18	183.333	133.333	150
44.2	158.333	133.333	225
44.22	200	200	141.667
44.24	216.667	158.333	233.333
44.26	141.667	250	241.667
44.28	100	100	133.333
44.3	150	175	200
44.32	108.333	133.333	208.333
44.34	208.333	208.333	150
44.36	166.667	133.333	125
44.38	225	191.667	166.667
44.4	183.333	191.667	200
44.42	191.667	166.667	175
44.44	191.667	166.667	150
44.46	191.667	266.667	233.333
44.48	225	200	150
44.5	141.667	250	191.667
44.52	183.333	166.667	141.667
44.54	241.667	183.333	183.333
44.56	175	208.333	200
44.58	191.667	191.667	275
44.6	200	225	133.333
44.62	200	191.667	183.333
44.64	208.333	250	233.333
44.66	116.667	166.667	225
44.68	291.667	250	208.333
44.7	216.667	175	300
44.72	200	158.333	183.333
44.74	216.667	158.333	208.333
44.76	216.667	200	166.667
44.78	275	250	241.667
44.8	233.333	183.333	250
44.82	225	125	250
44.84	216.667	216.667	216.667
44.86	291.667	191.667	191.667
44.88	208.333	266.667	275
44.9	166.667	266.667	216.667
44.92	225	225	208.333
44.94	366.667	316.667	316.667
44.96	283.333	300	250
[truncated: 2,252 more rows]

## Sheet: Sheet2
No	pH value	Root diameter	Root length	Root amount	Root distribution	60min disintegration amount/g	No	pH value	Root diameter/mm	Root length	Root amount	Root distribution	60min disintegration amount/g
		/mm	/mm							/mm
1	5.6	2	30	4	0	57.4	22	5.6	2	30	6	1	46.1
2	7	2	30	4	-1	39.2	23	5.6	2	40	4	1	27.2
3	7	2	40	6	0	43.4	24	7	2	30	2	0	50.8
4	5.6	1	30	4	1	47.8	25	4.2	3	30	4	0	60
5	5.6	3	40	4	0	47.3	26	5.6	1	40	4	0	30.8
6	5.6	1	30	6	0	76.2	27	7	2	30	4	1	32.8
7	7	2	20	2	0	46	28	5.6	2	40	6	0	59.1
8	5.6	2	20	4	-1	78.7	29	4.2	1	30	4	0	66
9	5.6	1	20	4	0	79.4	30	5.6	2	40	4	-1	34.2
10	5.6	2	30	2	-1	76	31	7	2	30	6	0	38.8
11	5.6	2	20	6	0	62.8	32	5.6	2	20	4	1	79.8
12	5.6	3	30	2	0	49.4	33	7	1	30	4	0	51
13	4.2	2	30	4	-1	65.3	34	5.6	2	30	2	1	60.2
14	5.6	2	40	2	0	59.3	35	5.6	3	20	4	0	65..0
15	4.2	2	30	2	0	72.9	36	5.6	2	20	2	0	80.6
16	5.6	3	30	4	1	44.6	37	4.2	2	20	4	0	75.3
17	5.6	2	30	6	-1	44.8	38	4.2	2	40	4	0	41
18	4.2	2	30	6	0	61.4	39	5.6	3	30	6	0	44.3
19	5.6	1	30	2	0	61.4	40	5.6	3	30	4	-1	33.9
20	4.2	2	30	4	1	33.6	41	5.6	1	30	4	-1	40
21	7	3	30	4	0	42.4	42	7	-	-	-	-	100.8
